# Supplementary material for: Screening New Xylanase Biocatalysts from the Mangrove Soil Diversity
Source: Microorganisms. 2021 Jul 12;9(7):1484. doi: 10.3390/microorganisms9071484 (PMC8306085; doi:10.3390/microorganisms9071484)
Supplement: Supplementary file 1 [file microorganisms-09-01484-s001.zip]

Archive with 1 entries (1 files):
- SupplementaryData.xlsx
