# Supplementary material for: Screening New Xylanase Biocatalysts from the Mangrove Soil Diversity
Source: Microorganisms. 2021 Jul 12;9(7):1484. doi: 10.3390/microorganisms9071484 (PMC8306085; doi:10.3390/microorganisms9071484)
Supplement: Supplementary file 1 [file microorganisms-09-01484-s001.zip › SupplementaryData.xlsx]

## Sheet: TableS1
	Table S1. List of tagged primers used to amplify expressed genes encoding fungal endo-β-1,4-xylanases (GH11)
	Primer name	Primer sequence	Sample amplified
	GH11F-T1	5'-ACGACGAGGGVAAGGGITGGAAYCCNGG-3'	A1A
	GH11R-T1	5'-ACGACGAGTGKCGRACIGACCARTAYTG-3'
	GH11F-T2	5'-AGTGCTACGGVAAGGGITGGAAYCCNGG-3'	A1B
	GH11R-T2	5'-AGTGCTACTGKCGRACIGACCARTAYTG-3'
	GH11F-T3	5'-ATGATCGCGGVAAGGGITGGAAYCCNGG-3'	A1C
	GH11R-T3	5'-ATGATCGCTGKCGRACIGACCARTAYTG-3'
	GH11F-T4	5'-CACATGATGGVAAGGGITGGAAYCCNGG-3'	A2A
	GH11R-T4	5'-CACATGATTGKCGRACIGACCARTAYTG-3'
	GH11F-T5	5'-CGCTCTCGGGVAAGGGITGGAAYCCNGG-3'	A2B
	GH11R-T5	5'-CGCTCTCGTGKCGRACIGACCARTAYTG-3'
	GH11F-T6	5'-CTATGCTAGGVAAGGGITGGAAYCCNGG-3'	A2C
	GH11R-T6	5'-CTATGCTATGKCGRACIGACCARTAYTG-3'
	GH11F-T7	5'-GACTGATGGGVAAGGGITGGAAYCCNGG-3'	R1A
	GH11R-T7	5'-GACTGATGTGKCGRACIGACCARTAYTG-3'
	GH11F-T8	5'-GTACGACTGGVAAGGGITGGAAYCCNGG-3'	R1B
	GH11R-T8	5'-GTACGACTTGKCGRACIGACCARTAYTG-3'
	GH11F-T9	5'-GCGTCAGCGGVAAGGGITGGAAYCCNGG-3'	R1C
	GH11R-T9	5'-GCGTCAGCTGKCGRACIGACCARTAYTG-3'
	GH11F-T10	5'-TCTACTGAGGVAAGGGITGGAAYCCNGG-3'	R2A
	GH11R-T10	5'-TCTACTGATGKCGRACIGACCARTAYTG-3'
	GH11F-T11	5'-TATGTCAGGGVAAGGGITGGAAYCCNGG-3'	R2B
	GH11R-T11	5'-TATGTCAGTGKCGRACIGACCARTAYTG-3'
	GH11F-T12	5'-TGACATCAGGVAAGGGITGGAAYCCNGG-3'	R2C
	GH11R-T12	5'-TGACATCATGKCGRACIGACCARTAYTG-3'

## Sheet: TableS2
	Table S2. Normalized dataset where the 247,464 fungal GH11 sequences are distributed among the 15 different Operational Functional Units (OFUs) within the sediment samples
	OFU ID	A1A_Mar	A1B_Mar	A1C_Mar	A2A_Mar	A2B_Mar	A2C_Mar	R1A_Mar	R1B_Mar	R1C_Mar	R2A_Mar	R2B_Mar	R2C_Mar	A1A_Nov	A1B_Nov	A1C_Nov	A2A_Nov	A2B_Nov	A2C_Nov	R1A_Nov	R1B_Nov	R1C_Nov	R2A_Nov	R2B_Nov	R2C_Nov
	OFU1	8	0	42	3087	4543	3315	10094	0	776	5632	5218	5722	8573	6365	723	10209	9959	10311	10311	10311	9146	10248	35	4439
	OFU2	3689	10309	10232	7066	5746	4802	0	0	1727	4679	372	2081	1736	3943	9126	102	346	0	0	0	754	63	10276	5815
	OFU3	4	2	1	0	1	0	213	10311	7803	0	4720	2478	0	0	0	0	0	0	0	0	0	0	0	0
	OFU5	0	0	36	151	0	2149	0	0	2	0	0	0	0	0	0	0	0	0	0	0	0	0	0	0
	OFU7	6610	0	0	0	0	0	0	0	0	0	0	0	0	0	0	0	0	0	0	0	0	0	0	0
	OFU8	0	0	0	0	0	0	0	0	0	0	0	0	0	0	461	0	0	0	0	0	0	0	0	0
	OFU22	0	0	0	0	0	0	0	0	0	0	0	0	0	0	0	0	0	0	0	0	407	0	0	1
	OFU27	0	0	0	0	0	0	0	0	0	0	0	21	0	0	0	0	0	0	0	0	0	0	0	0
	OFU29	0	0	0	0	0	29	0	0	0	0	0	0	0	0	0	0	0	0	0	0	0	0	0	0
	OFU30	0	0	0	0	0	0	0	0	0	0	0	0	0	0	0	0	0	0	0	0	0	0	0	29
	OFU32	0	0	0	5	11	2	0	0	2	0	0	1	1	2	0	0	3	0	0	0	4	0	0	1
	OFU34	0	0	0	0	0	0	0	0	0	0	0	0	0	0	0	0	0	0	0	0	0	0	0	25
	OFU39	0	0	0	0	0	0	4	0	1	0	1	8	0	0	0	0	0	0	0	0	0	0	0	0
	OFU44	0	0	0	2	10	1	0	0	0	0	0	0	1	1	1	0	3	0	0	0	0	0	0	1
	OFU45	0	0	0	0	0	13	0	0	0	0	0	0	0	0	0	0	0	0	0	0	0	0	0	0
		10311	10311	10311	10311	10311	10311	10311	10311	10311	10311	10311	10311	10311	10311	10311	10311	10311	10311	10311	10311	10311	10311	10311	10311

## Sheet: TableS3
	Table S3. Mean number of fungal GH11 OFUs (Operational Function Units) detected and diversity indices calculated for oxic and anoxic sediment fractions collected during the wet (March) and dry (November) seasons within two mangrove pristine areas (Avicennia marina and Rhizophora stylosa)
	Season	March										November
	Tree	Avicennia marina					Rhizophora stylosa					Avicennia marina					Rhizophora stylosa
	Sediment depth	Oxic fraction (Surface)			Anoxic fraction (Depth)		Oxic fraction (Surface)			Anoxic fraction (Depth)		Oxic fraction (Surface)			Anoxic fraction (Depth)		Oxic fraction (Surface)			Anoxic fraction (Depth)
		Mean	SD		Mean	SD	Mean	SD		Mean	SD	Mean	SD		Mean	SD	Mean	SD		Mean	SD
	GH11 OFU number	3.33	1.15		5.67	1.15	3.33	2.52		4.00	2.00	4.00	0.00		2.33	1.53	2.00	1.73		3.67	2.89
	Shannon (H')	0.24	0.37		0.82	0.22	0.27	0.38		0.84	0.16	0.52	0.13		0.07	0.08	0.14	0.25		0.26	0.40
	InvSimpson (1/D)	1.29	0.49		2.17	0.51	1.23	0.36		2.19	0.24	1.52	0.33		1.03	0.04	1.09	0.15		1.34	0.56
